# Supplementary material for: Genome-Wide Analysis of the Aspartate Aminotransferase Family in Brassica rapa and the Role of BraASP1 in Response to Nitrogen Starvation
Source: Int J Mol Sci. 2025 Feb 13;26(4):1586. doi: 10.3390/ijms26041586 (PMC11855856; doi:10.3390/ijms26041586)
Supplement: Supplementary file 1 [file ijms-26-01586-s001.zip]

Archive with 1 entries (1 files):
- ijms-3438334-supplementary.pdf
